# Supplementary material for: Epstein–Barr Virus Silences GSDME and Pyroptosis in Gastric Cancer
Source: Microorganisms. 2025 Nov 27;13(12):2704. doi: 10.3390/microorganisms13122704 (PMC12735423; doi:10.3390/microorganisms13122704)
Supplement: Supplementary file 1 [file microorganisms-13-02704-s001.zip]

Archive with 1 entries (1 files):
- microorganisms-3971849-supplementary.pdf
